# Supplementary material for: Pyrethroid resistance in the New World malaria vector Anopheles albimanus is mediated by cytochrome P450 CYP6P5
Source: Pestic Biochem Physiol. 2022 May;183:105061. doi: 10.1016/j.pestbp.2022.105061 (PMC9125164; doi:10.1016/j.pestbp.2022.105061)
Supplement: Supplementary file 2 — Supplementary material 2 [file mmc9.xlsx]

## Sheet: Sheet1
Chromsome	Position	Guatemala.Susceptible	Peru.Alpha	Peru.Delta	Peru.Unexposed	Guatemala.Susceptible supporting reads	Peru.Alpha supporting reads	Peru.Delta supporting reads	Peru.Unexposed supporting reads	Exon	Nucleotide change	Amino acid change	Position in mRNA	Position in CDS	Amino acid position
2R	7073722	0	2.64026	7.23404	6.77966	14,0	295,8	218,17	275,20	1/1	143A>G	Lys48Arg	170/1837	143/1539	48/512
2R	7073725	0	5.51948	1.70213	3.16901	14,0	291,17	231,4	275,9	1/1	146G>A	Gly49Asp	173/1837	146/1539	49/512
2R	7074037	0	6.73854	5.57621	2.91005	31,0	346,25	254,15	367,11	1/1	458T>C	Ile153Thr	485/1837	458/1539	153/512
2R	7074130	0	6.31263	3.79147	6.44217	34,0	935,63	406,16	639,44	1/1	551C>T	Thr184Met	578/1837	551/1539	184/512
2R	7074132	0	5.36636	0	3.85185	34,0	917,52	425,0	649,26	1/1	553G>A	Asp185Asn	580/1837	553/1539	185/512
2R	7074135	0	6.35492	1.89702	3.30435	31,0	781,53	362,7	556,19	1/1	556G>A	Val186Met	583/1837	556/1539	186/512
2R	7074136	0	8.75274	4.4	6.45161	31,0	417,40	239,11	348,24	1/1	557T>C	Val186Ala	584/1837	557/1539	186/512
2R	7074238	75	0	0	0	2,6	247,0	253,0	286,0	1/1	659C>G	Thr220Arg	686/1837	659/1539	220/512
2R	7074369	0	71.3352	79.3427	85.9504	9,0	307764	132507	119728	1/1	790A>C	Asn264His	817/1837	790/1539	264/512
2R	7074421	0	7.90569	4.12844	4.90909	9,0	664,57	418,18	523,27	1/1	842A>G	Lys281Arg	869/1837	842/1539	281/512
2R	7074447	0	7.14286	3.31492	2.77778	7,0	299,23	175,6	210,6	1/1	868G>A	Ala290Thr	895/1837	868/1539	290/512
2R	7074957	0	67.3797	72.2222	86.7299	16,0	61126	35,91	28183	1/2	1311G>T	Lys437Asn	1338/1837	1311/1539	437/512
